# Supplementary material for: Life before Stonehenge: The hunter-gatherer occupation and environment of Blick Mead revealed by sedaDNA, pollen and spores
Source: PLoS One. 2022 Apr 27;17(4):e0266789. doi: 10.1371/journal.pone.0266789 (PMC9045597; doi:10.1371/journal.pone.0266789)
Supplement: S1 Dataset — (XLSX) [file pone.0266789.s014.xlsx]

## Sheet: Sheet1
Blick Mead 4B TX, 40cm	No.	%	Conc.	Comment	Ecology
			g ml-1
Trees shrubs & epiphytes	109	6.96041	14852
Alnus	1	0.063857	136.264	Unusually low	Wetland tree but outcompeted by Salix in the early Holocene
Betula	1	0.063857	136.264	unusually low	Pioneer and gap-filling tree, wet to dry land
Fraxinus	43	2.74585	5859.34		Dryland tree on calcareous soils
Pinus	2	0.127714	272.527	unusually low	Dryland tree on a variety of soils including highly acidic
Quercus	12	0.766284	1635.16		Dryland tree on a variety of soils including alluvial
Salix	24	1.53257	3270.33		Wetland trees on floodplains and associated with channels, ponds etc.
Sambucus	2	0.127714	272.527		Dryland tree on a variety of soils including alluvial
Tilia	1	0.063857	136.264		Dryland tree on a variety of soils including alluvial
Ulmus	15	0.957854	2043.96		Dryland tree on variety of soils including calcareous soils
Hedera helix	2	0.127714	272.527		Woodland epiphyte
Hypericum androsaenum	2	0.127714	272.527	checked, unusual	Damp or shaded habitats including woods
Ilex aquifolium	2	0.127714	272.527		Woodland shrub layer and small tree
Lonicera	2	0.127714	272.527		Epiphyte, woodland and woodland edges, heathland
Grasses and sedges	648	41.3793	88298.9		Largely open ground wet & dry
Cyperaceae	33	2.10728	4496.7		probably in and around the pool
Poaceae und.	605	38.6335	82439.6	all sizes, shapes & condition (many corroded)	Open grassland and heathland – local clearing and others in the area
Phragmites/Glyceria	10	0.63857	1362.64	diff. on size and pore probable underestimate	Probably standing in the pool (cutoff)
Forbs and herbs	809	51.6603	110237
Anagalis t.	2	0.127714	272.527	probably Anagallis arvensis	Open ground, waste ground arable and waster land
Anthemis t.	21	1.341	2861.54	probably Anthemis arvensis	Open ground, waste ground arable and waster land, calcareous soils
Apiaceae und.	11	0.702427	1498.9
Apiaceae; Daucus carota	2	0.127714	272.527		Biennial well-drained, often calcareous, soils, tolerates disturbance
Apiaceae; Circuta virosa	18	1.14943	2452.75	excl. a cluster of 80-100 grains – grew on-site	Perennial grows in shallow water on the margins of standing water,
Apiaceae; Eryngium t.	9	0.574713	1226.37		Open ground sandy soils, and coastal
Artemisia	24	1.53257	3270.33		Open rough ground, human disturbance, arable land
Asteraceae	19	1.21328	2589.01		Mostly open grassland
Brassicaceae und.	1	0.063857	136.264		Open rough ground, human disturbance, arable land
Brassicaceae; Sinapis t.	11	0.702427	1498.9		Open rough ground, human disturbance, arable land
Caryophyllaceae	1	0.063857	136.264		Mostly grassland
Chenopodiaceae	1	0.063857	136.264	probably C. album	Open rough ground, human disturbance, arable land
Centaurea cyanus	4	0.255428	545.055		Open rough ground, human disturbance, arable land
Centurea nigra	1	0.063857	136.264		Open rough grassland, human disturbance, damp soils
Filipendula	2	0.127714	272.527		Wetlands, river edges
Galium	16	1.02171	2180.22		Open ground, woodland edges, arable
Helleborus	5	0.319285	681.319		Damp shaded, woodland
Lactuceae und.	129	8.23755	17578	occasionally crushed (6)	Open grassland, grazing
Lysimachia	1	0.063857	136.264		Wetland and wet soils, meadows
Mentha t.	1	0.063857	136.264	probably M. aquatica	Wetlands, wet grassland
Onobrychis viciifolia	10	0.63857	1362.64	Checked, native status not secure but likely	Perennial on chalk open land
Plantago lanceolata	301	19.2209	41015.4	all sizes & conditions very degraded to perfect	Open, meadows, pastures, tolerates both grazing & disturbance
Plantago media/major	144	9.1954	19622	probably mostly P. major, all sizes/conditions	Open, meadows, pastures, tolerates both grazing & disturbance
Prunella t.	8	0.510856	1090.11		Grasslands, calcareous
Ranunculaceae und.	32	2.04342	4360.44	probably mostly R. acris, range of conditions	Open, meadows, pastures, tolerates both grazing & disturbance
Ranunculus; Caltha t.	2	0.127714	272.527		Shaded wetland, standing water
Rumex acetosa	2	0.127714	272.527		Grasslands, grazing
Rumex acetosella	11	0.702427	1498.9		Open ground, heath, grasslands, grazing, arable acid sandy soils
Rumex obtusifolia	1	0.063857	136.264		Grassland, waste places, disturbance, arable
Rubus chamaemorus	4	0.255428	545.055	checked with ref. material and quite distinct	Open base-poor moorland, a late-glacial survival here?
Saxifrage t.	2	0.127714	272.527		Open ground, rocky, disturbance
Scabiosa columbaria	1	0.063857	136.264	checked with addn. ref. mat.	Open calcareous land, meadows, pastures, disturbance tolerant
Trifolium	3	0.191571	408.791		Grassland, nutrient rich, rough ground
Urtica dioica	2	0.127714	272.527	rare in fossil material so probably abundant	Open/semi-open nutrient enhanced ground, grazing, humans
Vicia t.	7	0.446999	953.846	probably V. cracca, but incl. Lathyrus	Open grassland, river banks, waste ground, grazing
Total Land Pollen		0	0
Fern Spores	21	1.23239	2861.54
Filicales und.	4	0.234742	545.055	unusually low occurrence	Mostly shaded habitats
Pteridium	17	0.997653	2316.48		Open heathland, both acidic & calcareous, grazing
Aquatics	12	0.704225	1635.16
Myriophyllum alterniflorum	1	0.0586854	136.264		Submerged in peaty streams, still & flowing
Potomogeton	4	0.234742	545.055		Floating aquatics mostly flowing water
Typha latofolia	7	0.410798	953.846	single grains counted	Emergent aquatic, nutrient rich preference
NPP Fungal & Algal Spores	117	6.8662	15942.9	No o cells, Type HdV No (T..), Ennevold No. (EN..), comment
Diprotheca t.	2	0.117371	272.527	1 cell, T143	Grows on ferns (Thelypteris), Hawksworth et al. 2016
Gateromycetes	4	0.234742	545.055	1 cell, T26, T86	Mostly grassland soils, some in forests (puffballs)
Glomus	1	0.0586854	136.264	1 cell, T207	Mycorrhizal soil fungi taken as an indicator of soil erosion
Podospora sp.	17	0.997653	2316.48	1 cell, T368,	Coprophilous, herbivors, grassland
Sordaria sp.	27	1.58451	3679.12	1 cell, T55A, T55B,T205	Coprophilous, mammalian
Spyrogyra	4	0.234742	545.055	1 cell,	Freshwater algae (water silk)
Urocytis	4	0.234742	545.055	1 cell, T27	Smut fungi on plants
Zygnema t.	3	0.176056	408.791	1 cell, T3, T7, T10-14, T16-17, T125, EN607	Algae in water and wet soils van Geel et al 1980/1981
Phaeangellina	1	0.0586854	136.264	2 cells, T64	Eroding peat, poss. on Empetrum, van Geel 1978, Blackford 1990
Valsaria t.	5	0.293427	681.319	2 cells, T140, T263	also dead wood of trees and shrubs possibly also coprophilous
Endophragmiella	1	0.0586854	136.264	4 cells, T324, TM227	Plant associates, particularly wood incl. Rubus, Prunus
Pleospora	2	0.117371	272.527	5-6 cells,	Plant associated fungi, some lichenicolous
Type 10	4	0.234742	545.055	5 cells, T24	Heathland, on plant roots, dryness indicators van Geel 1978
Bactrodesmium	4	0.234742	545.055	5-7 cells, T359, T462	On decaying organic matter particularly wood
Geoglossum	31	1.81925	4224.18	7-13 cells, T77Ab, T63C, T125	Mostly grassland (earth tongue fungi)
Microtherium	4	0.234742	545.055	multi-celled, T8C	Parasitic on plants
T729	3	0.176056	408.791	multi-celled string, T729	Wetland poss. assoc. with Juncus van Geel et al. 1983
Total Spores		0	0
Unid. Pollen and spores	9	0.528169	1226.37
Exotics	182	10.6808	24800
Charcoal <50µ	50	2.93427	6813.19	mostly angular	Regional fires
Charcoal >50µ	25	1.46714	3406.59	mostly angular	More likely local fire
Framboids (round)	2	0.117371	272.527	small (< 20 µ), round	Possibly from fire or anaerobic decomposition
Total land pollen	1566	91.9014	213389
Total pollen + spores	1587	93.1338	216251
Total pollen + spores (all)	1704	100	232193
