# Supplementary material for: Life before Stonehenge: The hunter-gatherer occupation and environment of Blick Mead revealed by sedaDNA, pollen and spores
Source: PLoS One. 2022 Apr 27;17(4):e0266789. doi: 10.1371/journal.pone.0266789 (PMC9045597; doi:10.1371/journal.pone.0266789)
Supplement: S2 Dataset — (XLSX) [file pone.0266789.s015.xlsx]

## Sheet: Whole Assemblage
										Controls																				Samples
Final IDs	Max Reads	Max Reps	C. Max Reads	C. Max Reps	totread_sample.B6_1_rpt	totrep_sample.B6_1_rpt	totread_sample.B6_2_rpt	totrep_sample.B6_2_rpt	totread_sample.B6_3_rpt	totrep_sample.B6_3_rpt	totread_sample.B6_4_rpt	totrep_sample.B6_4_rpt	totread_sample.KIL_CN005_rpt	totrep_sample.KIL_CN005_rpt	totread_sample.KIL_CNA06_rpt	totrep_sample.KIL_CNA06_rpt	totread_sample.KIL_CNP07_rpt	totrep_sample.KIL_CNP07_rpt	totread_sample.KIL_COO1_TOS_rpt	totrep_sample.KIL_COO1_TOS_rpt	totread_sample.KIL_CPP08_rpt	totrep_sample.KIL_CPP08_rpt	Type	totread_sample.BM19_1_1_rpt	totrep_sample.BM19_1_1_rpt	totread_sample.BM19_2_1_rpt	totrep_sample.BM19_2_1_rpt	totread_sample.BM19_3_1_rpt	totrep_sample.BM19_3_1_rpt	totread_sample.BM19_4_1_rpt	totrep_sample.BM19_4_1_rpt	totread_sample.BM19_5_1_rpt	totrep_sample.BM19_5_1_rpt	totread_sample.BM19_6_1_rpt	totrep_sample.BM19_6_1_rpt	totread_sample.BM19_7_1_rpt	totrep_sample.BM19_7_1_rpt
Agrostis/Alopecurus	11079	4	0	0	0	0	0	0	0	0	0	0	0	0	0	0	0	0	0	0	0	0	Graminoid	166	4	243	1	0	0	0	0	11079	1	0	0	0	0
Alnus glutinosa	85	1	0	0	0	0	0	0	0	0	0	0	0	0	0	0	0	0	0	0	0	0	Tree/Shrub	85	1	0	0	0	0	0	0	0	0	0	0	0	0
Anthemideae	1531	6	0	0	0	0	0	0	0	0	0	0	0	0	0	0	0	0	0	0	0	0	Forb	213	6	1531	3	0	0	0	0	0	0	0	0	0	0
Apiodeae	1030	6	0	0	0	0	0	0	0	0	0	0	0	0	0	0	0	0	0	0	0	0	Forb	542	6	1030	1	0	0	0	0	0	0	0	0	0	0
Asteraceae	2311	4	3298	1	0	0	0	0	3298	1	0	0	0	0	0	0	0	0	0	0	398	1	Forb	616	4	416	3	13	1	2311	1	0	0	0	0	0	0
Caltha palustris	46	1	0	0	0	0	0	0	0	0	0	0	0	0	0	0	0	0	0	0	0	0	Forb	46	1	0	0	0	0	0	0	0	0	0	0	0	0
Carduinae	44144	8	0	0	0	0	0	0	0	0	0	0	0	0	0	0	0	0	0	0	0	0	Forb	19466	8	9105	5	28017	4	44144	8	0	0	0	0	0	0
Carex	1219	6	0	0	0	0	0	0	0	0	0	0	0	0	0	0	0	0	0	0	0	0	Graminoid	110	6	16	1	1219	2	310	1	0	0	0	0	0	0
Convolvuleae	252476	8	0	0	0	0	0	0	0	0	0	0	0	0	0	0	0	0	0	0	0	0	Forb	252476	8	2885	2	0	0	37062	7	0	0	0	0	0	0
Cornus	62	8	0	0	0	0	0	0	0	0	0	0	0	0	0	0	0	0	0	0	0	0	Tree/Shrub	62	8	0	3	0	1	49	4	0	3	0	0	0	0
Dactylidinae	20	1	0	0	0	0	0	0	0	0	0	0	0	0	0	0	0	0	0	0	0	0	Graminoid	20	1	0	0	0	0	0	0	0	0	0	0	0	0
Equisetum	4464	6	9	1	0	0	0	0	0	0	0	0	0	0	0	0	0	0	0	0	9	1	Forb	358	6	752	6	4464	1	152	1	731	1	0	0	0	0
Filipendula ulmaria	46	2	0	0	0	0	0	0	0	0	0	0	0	0	0	0	0	0	0	0	0	0	Forb	46	2	0	0	0	0	0	0	0	0	0	0	0	0
Galium	3227	2	0	0	0	0	0	0	0	0	0	0	0	0	0	0	0	0	0	0	0	0	Forb	440	2	0	0	3227	1	301	1	0	0	0	0	0	0
Glyceria	9690	2	0	0	0	0	0	0	0	0	0	0	0	0	0	0	0	0	0	0	0	0	Graminoid	118	2	1395	1	9690	2	0	0	0	0	0	0	0	0
Hedera helix	20809	8	0	0	0	0	0	0	0	0	0	0	0	0	0	0	0	0	0	0	0	0	Tree/Shrub	1068	8	29	1	0	0	0	0	20809	3	0	0	0	0
Helianthemum	65	3	0	0	0	0	0	0	0	0	0	0	0	0	0	0	0	0	0	0	0	0	Forb	65	3	0	0	0	0	0	0	0	0	0	0	0	0
Hyoscyamus niger	231	5	0	0	0	0	0	0	0	0	0	0	0	0	0	0	0	0	0	0	0	0	Forb	231	5	0	0	0	0	0	0	0	0	0	0	0	0
Lathyrus pratensis	77	1	0	0	0	0	0	0	0	0	0	0	0	0	0	0	0	0	0	0	0	0	Forb	77	1	0	0	0	0	0	0	0	0	0	0	0	0
Lotus	275	1	0	0	0	0	0	0	0	0	0	0	0	0	0	0	0	0	0	0	0	0	Forb	275	1	84	1	0	0	0	0	0	0	0	0	0	0
Maleae	150707	8	0	0	0	0	0	0	0	0	0	0	0	0	0	0	0	0	0	0	0	0	Tree/Shrub	3847	8	568	1	57854	5	150707	8	50953	5	0	0	0	0
Tilia	94	2	0	0	0	0	0	0	0	0	0	0	0	0	0	0	0	0	0	0	0	0	Tree/Shrub	94	2	0	0	0	0	0	0	0	0	0	0	0	0
Myosotis	157	2	0	0	0	0	0	0	0	0	0	0	0	0	0	0	0	0	0	0	0	0	Forb	157	2	0	0	0	0	0	0	0	0	0	0	0	0
Oenantheae	34	1	0	0	0	0	0	0	0	0	0	0	0	0	0	0	0	0	0	0	0	0	Forb	34	1	0	0	0	0	0	0	0	0	0	0	0	0
Ononis	1695	1	0	0	0	0	0	0	0	0	0	0	0	0	0	0	0	0	0	0	0	0	Forb	18	1	1695	1	0	0	0	0	0	0	0	0	0	0
Plantago	3836	8	0	0	0	0	0	0	0	0	0	0	0	0	0	0	0	0	0	0	0	0	Forb	1064	8	3836	3	0	0	881	1	0	0	0	0	0	0
Plantago major	237	1	0	0	0	0	0	0	0	0	0	0	0	0	0	0	0	0	0	0	0	0	Forb	0	0	237	1	0	0	0	0	0	0	0	0	0	0
Polygonum	2961	4	0	0	0	0	0	0	0	0	0	0	0	0	0	0	0	0	0	0	0	0	Forb	823	4	303	1	2961	1	0	0	0	0	0	0	0	0
Poaceae	870	6	0	0	0	0	0	0	0	0	0	0	0	0	0	0	0	0	0	0	0	0	Graminoid	870	6	635	2	0	0	0	0	0	0	0	0	0	0
Populus	372	6	0	0	0	0	0	0	0	0	0	0	0	0	0	0	0	0	0	0	0	0	Tree/Shrub	372	6	210	2	0	0	0	0	0	0	0	0	0	0
Prunella vulgaris	86	2	0	0	0	0	0	0	0	0	0	0	0	0	0	0	0	0	0	0	0	0	Forb	86	2	0	0	0	0	0	0	0	0	0	0	0	0
Ranunculus	20703	8	0	0	0	0	0	0	0	0	0	0	0	0	0	0	0	0	0	0	0	0	Forb	2305	8	3151	4	20703	3	0	0	0	0	0	0	0	0
Rhinanthus minor	14	1	0	0	0	0	0	0	0	0	0	0	0	0	0	0	0	0	0	0	0	0	Forb	14	1	0	0	0	0	0	0	0	0	0	0	0	0
Rosa	485	6	0	0	0	0	0	0	0	0	0	0	0	0	0	0	0	0	0	0	0	0	Tree/Shrub	485	6	0	0	0	0	0	0	0	0	0	0	0	0
Rumex	109720	8	0	0	0	0	0	0	0	0	0	0	0	0	0	0	0	0	0	0	0	0	Forb	0	0	2645	2	16693	4	109720	8	0	0	0	0	0	0
Saliceae	288413	8	379	2	0	0	0	0	0	0	0	0	0	0	0	0	0	0	0	0	379	2	Tree/Shrub	15188	8	22707	8	8607	3	3585	3	288413	8	3606	2	0	0
Scorzoneroides autumnalis	7022	7	0	0	0	0	0	0	0	0	0	0	0	0	0	0	0	0	0	0	0	0	Forb	1469	7	137	3	7022	1	0	0	0	0	0	0	0	0
Trifolium	3840	6	0	0	0	0	0	0	0	0	0	0	0	0	0	0	0	0	0	0	0	0	Forb	925	6	3840	1	0	0	3617	1	0	0	0	0	0	0
Ulmus	144753	8	0	0	0	0	0	0	0	0	0	0	0	0	0	0	0	0	0	0	0	0	Tree/Shrub	27047	8	13441	7	144753	8	5020	2	14587	3	0	0	0	0
Urtica dioica	14829	8	0	0	0	0	0	0	0	0	0	0	0	0	0	0	0	0	0	0	0	0	Forb	6613	8	272	1	0	0	14829	7	0	0	0	0	0	0
Veronica	181	1	0	0	0	0	0	0	0	0	0	0	0	0	0	0	0	0	0	0	0	0	Forb	65	1	0	0	0	0	181	1	0	0	0	0	0	0
