# Supplementary material for: Life before Stonehenge: The hunter-gatherer occupation and environment of Blick Mead revealed by sedaDNA, pollen and spores
Source: PLoS One. 2022 Apr 27;17(4):e0266789. doi: 10.1371/journal.pone.0266789 (PMC9045597; doi:10.1371/journal.pone.0266789)
Supplement: S3 Dataset — (XLSX) [file pone.0266789.s016.xlsx]

## Sheet: LOI, XRF and Mag Sus Data BM
Depth (cm)	Mass of dry sed (g)	%water	%LOI550	%LOI950	Wet Bulk Density (g/cm3)	Dry Bulk Density (g/cm3)		Cumulative Depth (cm)	Mass of dry sed (g)	%water	%LOI550	%LOI950	Wet Bulk Density (g/cm3)	Dry Bulk Density (g/cm3)	Mag Sus Gun (x10-6mg-1kg3)	Mag Sus ITRAX (x10-6mg-1kg3)					Image	Context	Description	Horizons
1	1.2878	16.0222	3.93695	1.11042	1.5335	1.2878		1	1.2878	16.0222	3.93695	1.11042	1.5335	1.2878	91.471	182.53
2	1.3934	18.586	4.19836	1.14827	1.7115	1.3934		2	1.3934	18.586	4.19836	1.14827	1.7115	1.3934	156.17	181.17
3	1.0629	18.7572	4.60062	1.43005	1.3083	1.0629		3	1.0629	18.7572	4.60062	1.43005	1.3083	1.0629	161.56	234.81
4	1.4613	19.0505	4.32492	1.13597	1.8052	1.4613		4	1.4613	19.0505	4.32492	1.13597	1.8052	1.4613	178.2	205
5	0.8841	17.4124	4.37733	1.70795	1.0705	0.8841		5	0.8841	17.4124	4.37733	1.70795	1.0705	0.8841	184.64	241.33
6	1.0559	17.0281	4.23336	1.32588	1.2726	1.0559		6	1.0559	17.0281	4.23336	1.32588	1.2726	1.0559	166.9	218.22						328/329/315	Buried Soil
7	1.277	17.121	4.44792	1.17463	1.5408	1.277		7	1.277	17.121	4.44792	1.17463	1.5408	1.277	165.27	212.27							under Surface
8	1.4722	18.0472	4.47629	1.39247	1.7964	1.4722		8	1.4722	18.0472	4.47629	1.39247	1.7964	1.4722	150.3	255.96
9	1.3584	17.9661	5.34452	1.31037	1.6559	1.3584		9	1.3584	17.9661	5.34452	1.31037	1.6559	1.3584	162.98	255.94
10	1.3991	19.4206	4.3385	1.45093	1.7363	1.3991		10	1.3991	19.4206	4.3385	1.45093	1.7363	1.3991	179.23	232.13
11	1.1611	17.4945	4.54741	1.34355	1.4073	1.1611		11	1.1611	17.4945	4.54741	1.34355	1.4073	1.1611	181.16	249.32
12	1.1858	18.8697	4.75628	1.60229	1.4616	1.1858		12	1.1858	18.8697	4.75628	1.60229	1.4616	1.1858	175.54	252.62
13	1.4879	19.8502	5.22885	1.42483	1.8564	1.4879		13	1.47215	19.0012	5.05881	1.42307	1.8179	1.47215	166.53	207.68
14	1.4594	18.7371	5.35837	1.49376	1.7959	1.4594		14	1.48465	19.1046	5.19259	1.52508	1.83545	1.48465	161.96	226.22
15	1.2709	17.8793	4.95712	1.43992	1.5476	1.2709		15	1.3298	18.7829	4.70726	1.42566	1.63835	1.3298	164.42	228.8
16	1.4765	18.4074	5.09313	1.43583	1.8096	1.4765		16	1.50395	19.2256	5.00183	1.59293	1.86245	1.50395	167.9	230.12
17	1.4858	19.5865	5.21605	1.31242	1.8477	1.4858		17	1.4664	20.0732	5.12703	1.39222	1.8346	1.4664	163.06	195.09
18	1.5273	19.9654	5.19217	1.33569	1.9083	1.5273		18	1.39185	20.7717	5.23458	1.41601	1.7552	1.39185	141.61	214.26
19	1.4903	21.2315	5.22043	1.42253	1.892	1.4903		19	1.4034	22.312	5.43968	1.52403	1.80525	1.4034	130.26	208.3						330/316/217	Grey
20	1.4452	22.3679	5.45253	1.33546	1.8616	1.4452		20	1.4281	22.9889	5.56822	1.44377	1.85435	1.4281	122.58	197.76							Alluvium
21	1.1049	22.2886	5.64757	1.58385	1.4218	1.1049		21	1.15155	23.1834	5.82412	1.66407	1.5	1.15155	117.99	205.07
22	1.3794	23.5281	5.74888	1.5224	1.8038	1.3794		22	1.34755	23.9522	5.75883	1.57446	1.7718	1.34755	98.318	161.41
23	1.3151	24.6663	6.08319	1.47517	1.7457	1.3151		23	1.23755	24.2904	5.86056	1.52638	1.63515	1.23755	90.893	177.86
24	1.3922	24.3328	5.99052	1.42221	1.8399	1.3922		24	1.3169	24.398	5.74977	1.50846	1.7418	1.3169	84.744	175.22
25	1.3054	24.3466	5.82963	1.50146	1.7255	1.3054		25	1.3102	24.6833	5.76272	1.57582	1.73965	1.3102	81.491	167.36
26	1.1725	25.7253	6.05544	1.50107	1.5786	1.1725		26	1.2256	25.3817	5.80007	1.57559	1.6422	1.2256	71.43	158.08
27	1.2559	25.6292	5.83645	1.56063	1.6887	1.2559		27	1.2804	25.4805	5.7307	1.56582	1.71815	1.2804	70.225	165.37							Reworked
28	1.2604	25.8414	5.86322	1.55506	1.6996	1.2604		28	1.2951	26.1412	5.83054	1.6536	1.7537	1.2951	71.552	158.71						334/225	Chalk
29	1.2634	26.538	5.70682	1.70967	1.7198	1.2634		29	1.2865	26.7227	5.78179	1.72533	1.75575	1.2865	68.862	152.06
30	1.3613	26.6738	5.3919	1.60141	1.8565	1.3613		30	1.0932	23.8984	4.96707	1.63739	1.4365	1.0932	69.298	144.86
13	1.4564	18.1522	4.88877	1.42131	1.7794	1.4564		31	1.1746	21.9068	4.0269	10.046	1.5041	1.1746	66.126	126.97
14	1.5099	19.472	5.02682	1.55639	1.875	1.5099		32	1.3492	18.0465	2.92766	21.0643	1.6463	1.3492	71.233	134.23
15	1.3887	19.6865	4.45741	1.41139	1.7291	1.3887		33	1.3402	18.1957	2.81301	23.5711	1.6383	1.3402	65.16	88.63
16	1.5314	20.0439	4.91054	1.75003	1.9153	1.5314		34	1.4425	19.1106	2.90468	24.409	1.7833	1.4425	50.43	83.28
17	1.447	20.56	5.03801	1.47201	1.8215	1.447		35	1.4093	18.7817	2.63961	26.609	1.7352	1.4093	38.802	70.74																Black=LOI550															Carbonate Group
18	1.2564	21.5779	5.27698	1.49634	1.6021	1.2564		36	1.2468	18.3925	2.51845	26.7084	1.5278	1.2468	33.173	71.45																Red=Inc:Coh (1cm)
19	1.3165	23.3925	5.65894	1.62552	1.7185	1.3165		37	0.9812	18.7075	2.45618	26.9874	1.207	0.9812	30.916	61.5
20	1.411	23.61	5.68391	1.55209	1.8471	1.411		38	1.4422	21.3159	3.27971	21.0997	1.8329	1.4422	29.697	58.2
21	1.1982	24.0781	6.00067	1.74428	1.5782	1.1982		39	1.1206	20.0884	3.08763	22.595	1.4023	1.1206	27.956	54.84
22	1.3157	24.3764	5.76879	1.62651	1.7398	1.3157		40	1.4022	18.6187	2.60305	26.3158	1.723	1.4022	30.116	59.52
23	1.16	23.9145	5.63793	1.57759	1.5246	1.16		41	1.2927	18.1317	2.36714	27.6553	1.579	1.2927	34.165	51.55
24	1.2416	24.4631	5.50902	1.59472	1.6437	1.2416		42	1.3095	18.2839	2.30622	27.7511	1.6025	1.3095	28.055	35.71
25	1.315	25.02	5.69582	1.65019	1.7538	1.315
26	1.2787	25.0381	5.54469	1.65011	1.7058	1.2787					Organics (MohInc:MohCoh)
27	1.3049	25.3319	5.62495	1.571	1.7476	1.3049				Depth (cm)	Mo inc	Mo coh	Inc:Coh
28	1.3298	26.441	5.79786	1.75214	1.8078	1.3298				0	925.833	1638.33	0.565107
29	1.3096	26.9074	5.85675	1.74099	1.7917	1.3096				1	1034.5	1702.6	0.6076
30	1.0932	23.8984	4.96707	1.63739	1.4365	1.0932				2	1120.7	1691.2	0.662666						PXRF DATA (PPM)
31	1.1746	21.9068	4.0269	10.046	1.5041	1.1746				3	1100.1	1905.6	0.577298
32	1.3492	18.0465	2.92766	21.0643	1.6463	1.3492				4	995	1741.1	0.571478						Grp No.	5	2	3	2,3	1	2	5	4	5	4	4	4	2	1	2	3	4
33	1.3402	18.1957	2.81301	23.5711	1.6383	1.3402				5	1060.3	1701	0.623339						Depth (cm)	Al x10^-1	Si x10^-2	P	K x10^-1	Ca x10^-1	Ti x10^-1	Mn x10^1	Cr x10^1	Fe x10^-1	Cu x10^1	Zn	As x10^1	Rb x10^1	Sr x10^1	Zr	Ba	Pb x10^1
34	1.4425	19.1106	2.90468	24.409	1.7833	1.4425				6	1100.9	1667	0.660408						1	1445.84	1551.88	1602.86	991.72	707.159	414.332	262.63	380.6	2332.33	0	110.83	0	460.3	397.2	365.31	337.99	134.6
35	1.4093	18.7817	2.63961	26.609	1.7352	1.4093				7	1148.8	1953.2	0.588163						5	1335.98	1421.91	1276.96	1034.86	652.15	369.396	273.96	580.7	2389.43	0	68.81	76.6	481.7	378.4	330.36	312.41	97.5
36	1.2468	18.3925	2.51845	26.7084	1.5278	1.2468				8	1054.7	1907.6	0.552894						10	1523.08	1519.19	1339.02	1057.16	692.206	382.572	212.55	491.9	2580.18	0	102.86	75.275	433.3	377.8	353.12	350.16	82.6
37	0.9812	18.7075	2.45618	26.9874	1.207	0.9812				9	1130.6	1884.9	0.59982						15	1505.54	1398.64	1420.81	1181.86	927.247	358.017	376.41	752.1	2935.84	223.2	142.22	73.95	448.3	418.8	302.65	348.22	89.3
38	1.4422	21.3159	3.27971	21.0997	1.8329	1.4422				10	1155.2	1961.5	0.588937						20	1495.63	1323	1476.36	1200.45	1094.56	326.614	380.59	834.8	3459.41	225.067	416.09	72.625	415.3	406.1	265.42	353.14	110.6
39	1.1206	20.0884	3.08763	22.595	1.4023	1.1206				11	1134.2	1844.7	0.614843						25	1300.39	1231.58	1221.89	1036.75	852.868	320.748	356.61	766.3	3301.01	226.933	312.99	71.3	329.9	362	245.61	339.27	98
40	1.4022	18.6187	2.60305	26.3158	1.723	1.4022				12	1223.3	1802.5	0.678669						30	1287.1	1176.34	1172.27	1085.38	1169.97	302.141	1569.88	737.2	2572.84	228.8	376.81	89.25	358.8	484.3	275.81	304.98	85.4
41	1.2927	18.1317	2.36714	27.6553	1.579	1.2927				13	1187.8	1830.3	0.648965						33	1140.12	1080.22	1253.49	976.388	3605.18	211.472	248.62	631.6	3036.85	230.667	418.55	107.2	348.2	624.8	223.45	256.8	72.8
42	1.3095	18.2839	2.30622	27.7511	1.6025	1.3095				14	1251.2	1859.3	0.672941						35	594.808	678.904	404.57	647.568	21616.1	96.001	278.2	454.4	763.328	232.533	240.77	0	176.3	2601.8	130.96	386.22	0
										15	1276.7	2106.9	0.605961						40	688.233	683.194	350.8	618.235	20025	98.48	350.49	277.2	726.338	0	283.28	0	189.5	2448	152.17	382.63	0
										16	1324.3	2189.1	0.604952						42	686.811	659.719	0	601.127	22620.5	119.859	356.41	0	689.416	0	170.24	0	181.3	2624.9	134.68	345.96	0
										17	1265.5	1865.7	0.678298
										18	1279	2036.5	0.628038
										19	1432.9	2282.8	0.627694
										20	1465.2	2026.8	0.722913
										21	1436.2	2278.6	0.630299
										22	1443.6	1893.8	0.762277
										23	1453.7	2055.3	0.707293
										24	1539.6	2402.3	0.640886
										25	1480.4	2252	0.657371
										26	1511.9	2189.7	0.69046
										27	1545.1	2221.8	0.695427
										28	1467.9	2130	0.689155
										29	1344.1	1955.2	0.687449
										30	1310.4	1912.7	0.685105
										31	1265.2	2125	0.595388
										32	1300.6	2074.9	0.626825
										33	832.3	1527.3	0.544949
										34	526.7	1072	0.491325
										35	433.3	952.8	0.454765
										36	463.3	982.9	0.47136
										37	380	844.7	0.449864
										38	383.8	911.1	0.421249
										39	443.8	875.8	0.506737
										40	401.3	886	0.452935
										41	364	774.6	0.46992
										42	327	822.75	0.397448
